# Supplementary material for: Optimization of Antioxidant Activity of Compounds Generated during Ginseng Extract Fermentation Supplemented with Lactobacillus
Source: Molecules. 2024 Mar 13;29(6):1265. doi: 10.3390/molecules29061265 (PMC10975595; doi:10.3390/molecules29061265)
Supplement: Supplementary file 1 [file molecules-29-01265-s001.zip › Table S1.xlsx]

## Sheet: Sheet1
Correlation analysis of GF fermentation broth of 11 ginsenosides and antioxidants
	Re	Rg1	Rd	Rb1	Rb2	F2	Rg3	Rh1	Rg5	Ck	Rh2	DPPH	·OH	O2·-
Re	1	0.994117	0.878472	-0.436148	0.830407	0.928782	0.988234	-0.17254	0.845063	0.803909	-0.356409	-0.745444	0.209524	-0.227093
Rg1		1	0.821553	-0.53105	0.885869	0.883173	0.999*	-0.0648358	0.898003	0.863599	-0.455513	-0.813257	0.314201	-0.120273
Rd			1	0.0468107	0.463284	0.992992	0.795058	-0.622199	0.486904	0.422043	0.133321	-0.33637	-0.283127	-0.664805
Rb1				1	-0.863552	-0.0715673	-0.568652	-0.811126	-0.849706	-0.885826	0.996227	0.924952	-0.971284	-0.777318
Rb2					1	0.564769	0.905854	0.405523	1.000*	0.999*	-0.816533	-0.990405	0.71878	0.354021
F2						1	0.861166	-0.525321	0.586717	0.526224	0.0152625	-0.445306	-0.167799	-0.571864
Rg3							1	-0.0198537	0.916897	0.885417	-0.495121	-0.838625	0.356614	-0.0754668
Rh1								1	0.380841	0.447126	-0.858823	-0.527953	0.926988	0.998*
Rg5									1	0.997*	-0.800743	-0.986339	0.69986	0.32879
Ck										1	-0.842216	-0.995712	0.749989	0.396652
Rh2											1	0.888478	-0.988267	-0.828981
DPPH												1	-0.807961	-0.479868
·OH													1	0.904675
O2·-														1
*Significant at < 0.05
